# Supplementary material for: A Dual Adjuvant System for Intranasal Boosting of Local and Systemic Immunity for Influenza Vaccination
Source: Vaccines (Basel). 2022 Oct 11;10(10):1694. doi: 10.3390/vaccines10101694 (PMC9611830; doi:10.3390/vaccines10101694)
Supplement: Supplementary file 1 [file vaccines-10-01694-s001.zip]

Archive with 1 entries (1 files):
- vaccines-1920431-supplementary.pdf
